# Supplementary material for: Uptake and availability of new outpatient cancer medicines in 2010–2021 in Nordic countries – survey of competent authorities
Source: BMC Health Serv Res. 2023 Dec 18;23:1437. doi: 10.1186/s12913-023-10421-x (PMC10729379; doi:10.1186/s12913-023-10421-x)
Supplement: Supplementary file 2 — Supplementary Material 2 [file 12913_2023_10421_MOESM2_ESM.xlsx]

## Sheet: General questions
Survey on the use, costs and entry of new cancer medicines in outpatient care
This survey consists of two parts. The first one includes general questions on cancer medicines’ costs and managed entry/risk sharing agreements made between authorities and pharmaceutical companies in your country.
The second part collects data of the new cancer medicines approved in Europe during 2010–2021 on the product-level
For this survey, we have defined cancer medicines as those effecting on the tumor and belonging to the following ATC- (Anatomic-Therapeutic-Chemical) groups L01, L02 and individual ATC-codes L04AX02, L04AX04, L04AX06.
Please feel free to consult a colleague/ colleagues to fill in this survey.
The aim of this study is to gain a comprehensive understanding of the use, entry and practices related to entry of new approved cancer medicines in Europe.
We hope that these results benefit authorities dealing with reimbursement issues. The aim is to publish the results in an international scientific journal.
The expected time to fill this survey is about 2 hours.
For further questions, please feel free to contact: Senior researcher Terhi Kurko (terhi.kurko@kela.fi) or Senior Researcher Kati Sarnola (kati.sarnola@kela.fi), the Social Insurance Institution of Finland (Kela)
Part I. Please answer to the following general questions:
nro							2020
	Question	Your answer		Your additional comments (if needed)			2021
1	Your country
2	Your organization
3	Your contact information (voluntary)
4	Describe shortly the distribution of cancer medicines in your country. In the study we focus on the outpatient cancer care, however we kindly ask you to report your general practises in cancer care (for instance, are the medicines distributed to the patients from hospitals only, or also from community pharmacies etc.)
5	What were the total costs of all prescription medicines in your country in 2010 in million euros?
6	What were the total costs of all prescription medicines in your country in 2021 in million euros ? (if the figure in 2021 is not yet available, please give information from 2020).		please indicate the year 2021 or 2020
7	What were the total costs of cancer medicines (ATC-groups L01, L02 and individual ATC-codes L04AX02, L04AX04, L04AX06) in 2010 in million euros?
8	What were the total costs of cancer medicines (ATC-groups L01, L02 and individual ATC-codes L04AX02, L04AX04, L04AX06) in 2021 in million euros? (if the figure from 2021 is not yet available, please give the information from 2020)		please indicate the year 2021 or 2020
9	What were the total costs of cancer medicines used in the outpatient care (ATC-groups L01, L02 and individual ATC-codes L04AX02, L04AX04, L04AX06) in 2010 in million euros?
10	What were the total costs of cancer medicines used in the outpatient care (ATC-groups L01, L02 and individual ATC-codes L04AX02, L04AX04, L04AX06) in 2021 in million euros? (if the figure from 2021 is not yet available, please give the information from 2020)		please indicate the year 2021 or 2020
11	Are risk sharing / managed entry agreements of new medicines in use in your country à yes/no;		if yes, please continue to the next questions (12–15)
12	Year of the adoption of risk sharing/ managed entry agreements in your country
13	Number of risk sharing agreements of all medicines used in the outpatient care made in your country in year 2021 (if the figure from 2021 is not yet available, please give the information from 2020)		please indicate the year 2021 or 2020
14	Number of risk sharing agreements of cancer medicines in 2021? (if the figure from 2021 is not yet available, please give the information from 2020)		please indicate the year 2021 or 2020
15	General comments

## Sheet: Product-level questions
The second part of the survey collects data of the new cancer medicines suitable for the outpatient care approved in Europe during 2010–2021 on the product-level.													a. Financial; confidential discount						yes	yes
													b. Financial; volume or expenditure cap,						no	no
For this survey, we have defined cancer medicines as those effecting on the tumor and belonging to the following ATC- (Anatomic-Therapeutic-Chemical) groups L01, L02 and ATC-codes L04AX02, L04AX04, L04AX06.													c. Financial; free initial treatment,
Please, fill in the following information from your country for each product.													d. Financial; price/ volume agreement
													e. Performance-based; coverage with evidence development,
													f. Performance-based; payment by result
													g. Performance-based; conditional treatment continuation
													h. Financial and Performance based, including elements of the both
													i. No information available
Year of marketing authorization	Product	Active substance	ATC-code	Is the product included in the reimbursement system?	If yes, please fill in the date of the inclusion in the reimbursement system in format dd.mm.yyyy	Managed entry agreement in use (yes /no)	If yes, please choose the type of the managed entry agreement (a-i)	Your additional comments (if needed)
2021	Nexpovio	Selinexor	L01XX66
	Brukinsa	Zanubrutinib	L01EL03
	Copiktra	Duvelisib	L01EM04
	Gavreto	Pralsetinib	L01EX23
	Koselugo	Selumetinib	L01EE04
	Lumykras	Sotorasib	L01XX73
	Onureg	Azacitidine	L01BC07
	Qinlock	Ripretinib	L01EX19
	Tepmetko	Tepotinibi	L01EX21
2020	Ayvakyt	Avapritinib	L01EX18
	Calquence	Acalabrutinib	L01EL02
	Daurismo	Glasdegib	L01XJ03
	Inrebic	Fedratinib	L01EJ02
	Nubeqa	Darolutamide	L02BB06
	Piqray	Alpelisib	L01EM03
	Retsevmo	Selpercatinib	L01EX22
	Rozlytrek	Entrectinib	L01EX14
	Tukysa	Tucatinib	L01EH03
2019	Erleada	Apalutamide	L02BB05
	Lorviqua	Lorlatinib	L01ED05
	Talzenna	Talazoparib	L01XK04
	Vitrakvi	Larotrectinib	L01EX12
	Vizimpro	Dacomitinib	L01EB07
	Xospata	Gilteritinib	L01EX13
2018	Alunbrig	Brigatinib	L01ED04
	Braftovi	Encorafenib	L01EC03
	Mektovi	Binimetinib	L01EE03
	Nerlynx	Neratinib	L01EH02
	Rubraca	Rucaparib	L01XK03
	Verzenios	Abemaciclib	L01EF03
2017	Alecensa	Alectinib	L01ED03
	Fotivda	Tivozanib	L01EK03
	Kisqali	Ribociclib	L01EF02
	Rydapt	Midostaurin	L01EX10
	Zejula	Niraparib	L01XK02
2016	Ibrance	Palbociclib	L01EF01
	Lonsurf	Trifluridine and tipiracil	L01BC59
	Ninlaro	Ixazomib	L01XG03
	Tagrisso	Osimertinib	L01EB04
	Venclyxto	Venetoclax	L01XX52
2015	Cotellic	Cobimetinib	L01EE02
	Farydak	Panobinostat	L01XH03
	Lenvima	Lenvatinibi	L01EX08
	Odomzo	Sonidegib	L01XJ02
	Zykadia	Ceritinib	L01ED02
2014	Cometriq	Cabozantinib	L01EX07
	Imbruvica	Ibrutinib	L01EL01
	Lynparza	Olaparib	L01XK01
	Mekinist	Trametinib	L01EE01
	Vargatef	Nintedanib	L01EX09
	Zydelig	Idelalisib	L01EM01
2013	Bosulif	Bosutinib	L01EA04
	Erivedge	Vismodegib	L01XJ01
	Giotrif	Afatinib	L01EB03
	Iclusig	Ponatinib	L01EA05
	Imnovid	Pomalidomide	L04AX06
	Stivarga	Regorafenib	L01EX05
	Tafinlar	Dabrafenib	L01EC02
	Xtandi	Enzalutamide	L02BB04
2012	Caprelsa	Vandetanib	L01EX04
	Inlyta	Axitinib	L01EK01
	Jakavi	Ruxolitinib	L01EJ01
	Zelboraf	Vemurafenib	L01EC01
	Xalkori	Crizotinib	L01ED01
2011	Teysuno	Tegafur, gimeracil and oteracil.	L01BC53
2010	Zytiga	Abiraterone	L02BX03
	Votrient	Patsopanb	L01EX03
* The use of these products in the outpatient sector is based on their route of administration

## Sheet: Taul1
Type of agreement
a. Financial; confidential discount
b. Financial; volume or expenditure cap,
c. Financial; free initial treatment,
d. Financial; price/ volume agreement
e. Performance-based; coverage with evidence development,
f. Performance-based; payment by result
g. Performance-based; conditional treatment continuation
h. Financial and Performance based, including elements of the both
i. No information available
